# Supplementary material for: Hippocampus, Retrosplenial and Parahippocampal Cortices Encode Multicompartment 3D Space in a Hierarchical Manner
Source: Cereb Cortex. 2018 Mar 15;28(5):1898–909. doi: 10.1093/cercor/bhy054 (PMC5907342; doi:10.1093/cercor/bhy054)
Supplement: Supplementary Data [file bhy054suppl_1.zip]

Archive with 8 entries (8 files):
- KimMaguireLegendSuppleFig4.docx
- KimMaguireSuppleFig3.tif
- KimMaguireSuppleFig1.jpg
- KimMaguireSuppleFig2.tif
- KimMaguireSuppleFig4.tif
- KimMaguireLegendSuppleFig1.docx
- KimMaguireLegendSuppleFig2.docx
- KimMaguireLegendSuppleFig3.docx
